# Supplementary material for: Investigating the Efficacy of Kidney-Protective Lactobacillus Mixture-Containing Pet Treats in Feline Chronic Kidney Disease and Its Possible Mechanism
Source: Animals (Basel). 2024 Feb 16;14(4):630. doi: 10.3390/ani14040630 (PMC10886156; doi:10.3390/ani14040630)
Supplement: Supplementary file 1 [file animals-14-00630-s001.zip]

Archive with 1 entries (1 files):
- animals-2807310-supplementary.pdf
